# Supplementary material for: Fluorescent transmembrane anion transporters: shedding light on anionophoric activity in cells
Source: Chem Sci. 2016 Apr 26;7(8):5069–77. doi: 10.1039/c6sc01643j (PMC6018715; doi:10.1039/c6sc01643j)
Supplement: Supplementary file 2 [file SC-007-C6SC01643J-s002.cif]

# Electronic Supplementary Material (ESI) for Chemical Science.
# This journal is © The Royal Society of Chemistry 2016

####################################################################### 
# 
# This file contains crystal structure data downloaded from the 
# Cambridge Structural Database (CSD) hosted by the Cambridge 
# Crystallographic Data Centre (CCDC).
# 
# Full information about CCDC data access policies and citation 
# guidelines are available at http://www.ccdc.cam.ac.uk/access/V1 
# 
# Audit and citation data items may have been added by the CCDC. 
# Please retain this information to preserve the provenance of 
# this file and to allow appropriate attribution of the data. 
# 
#######################################################################

data_2015snb0001e_k
_database_code_depnum_ccdc_archive 'CCDC 1424345'
_audit_update_record             
;
2016-04-14 deposited with the CCDC.
2016-04-18 downloaded from the CCDC.
;
_audit_creation_date             2015-09-16

_audit_creation_method           
;
Olex2 1.2
(compiled 2015.01.26 svn.r3150 for OlexSys, GUI svn.r4998)
;
_vrf_PLAT414_2015snb0001e_k      
;
PROBLEM: Short Intra D-H..H-X H2N .. H5 .. 1.89 Ang.
RESPONSE: This is due to the planar structure of the naphthalimide compound.
;
_chemical_name_common            ?
_chemical_name_systematic        ?
_chemical_formula_moiety         'C25 H22 F3 N3 O3, C2 H6 O S'
_chemical_formula_sum            'C27 H28 F3 N3 O4 S'
_chemical_formula_weight         547.58
_chemical_melting_point          ?
loop_
_atom_type_symbol
_atom_type_description
_atom_type_scat_dispersion_real
_atom_type_scat_dispersion_imag
_atom_type_scat_source
C C 0.0033 0.0016 'International Tables Vol C Tables 4.2.6.8 and 6.1.1.4'
H H 0.0000 0.0000 'International Tables Vol C Tables 4.2.6.8 and 6.1.1.4'
F F 0.0171 0.0103 'International Tables Vol C Tables 4.2.6.8 and 6.1.1.4'
N N 0.0061 0.0033 'International Tables Vol C Tables 4.2.6.8 and 6.1.1.4'
O O 0.0106 0.0060 'International Tables Vol C Tables 4.2.6.8 and 6.1.1.4'
S S 0.1246 0.1234 'International Tables Vol C Tables 4.2.6.8 and 6.1.1.4'

_shelx_space_group_comment       
;
The symmetry employed for this shelxl refinement is uniquely defined
by the following loop, which should always be used as a source of
symmetry information in preference to the above space-group names.
They are only intended as comments.
;
_space_group_crystal_system      triclinic
_space_group_IT_number           2
_space_group_name_H-M_alt        'P -1'
_space_group_name_Hall           '-P 1'
loop_
_space_group_symop_operation_xyz
'x, y, z'
'-x, -y, -z'

_cell_length_a                   9.1633(7)
_cell_length_b                   9.3697(7)
_cell_length_c                   16.2725(13)
_cell_angle_alpha                80.079(7)
_cell_angle_beta                 75.592(7)
_cell_angle_gamma                68.886(7)
_cell_volume                     1257.04(18)
_cell_formula_units_Z            2
_cell_measurement_reflns_used    7032
_cell_measurement_temperature    100(2)
_cell_measurement_theta_max      31.8760
_cell_measurement_theta_min      2.3340
_shelx_estimated_absorpt_T_max   ?
_shelx_estimated_absorpt_T_min   ?
_exptl_absorpt_coefficient_mu    0.191
_exptl_absorpt_correction_T_max  1.00000
_exptl_absorpt_correction_T_min  0.72217
_exptl_absorpt_correction_type   multi-scan
_exptl_absorpt_process_details   
'CrysAlisPro, Agilent Technologies, Version 1.171.37.31 (release 14-01-2014 CrysAlis171 .NET) (compiled Jan 14 2014,18:38:05) Empirical absorption correction using spherical harmonics, implemented in SCALE3 ABSPACK scaling algorithm.'
_exptl_absorpt_special_details   ?
_exptl_crystal_colour            'clear light yellow'
_exptl_crystal_colour_lustre     clear
_exptl_crystal_colour_modifier   light
_exptl_crystal_colour_primary    yellow
_exptl_crystal_density_diffrn    1.447
_exptl_crystal_density_meas      ?
_exptl_crystal_density_method    ?
_exptl_crystal_description       plate
_exptl_crystal_F_000             572
_exptl_crystal_preparation       ?
_exptl_crystal_size_max          0.09
_exptl_crystal_size_mid          0.06
_exptl_crystal_size_min          0.01
_exptl_transmission_factor_max   ?
_exptl_transmission_factor_min   ?
_diffrn_reflns_av_R_equivalents  0.1049
_diffrn_reflns_av_unetI/netI     0.1081
_diffrn_reflns_Laue_measured_fraction_full 0.998
_diffrn_reflns_Laue_measured_fraction_max 0.999
_diffrn_reflns_limit_h_max       13
_diffrn_reflns_limit_h_min       -13
_diffrn_reflns_limit_k_max       13
_diffrn_reflns_limit_k_min       -13
_diffrn_reflns_limit_l_max       23
_diffrn_reflns_limit_l_min       -23
_diffrn_reflns_number            30846
_diffrn_reflns_point_group_measured_fraction_full 0.998
_diffrn_reflns_point_group_measured_fraction_max 0.999
_diffrn_reflns_theta_full        25.242
_diffrn_reflns_theta_max         30.508
_diffrn_reflns_theta_min         2.982
_diffrn_ambient_temperature      100(2)
_diffrn_detector                 'CCD plate'
_diffrn_detector_area_resol_mean 28.5714
_diffrn_detector_type            'Rigaku HG Saturn724+ (2x2 bin mode)'
_diffrn_measured_fraction_theta_full 0.998
_diffrn_measured_fraction_theta_max 0.999
_diffrn_measurement_details      
;
#__ type_ start__ end____ width___ exp.time_
  1 omega -113.00   67.00   1.0000   15.0000
omega____ theta____ kappa____ phi______ frames
    -      -23.0000    0.0000 -150.0000 180

#__ type_ start__ end____ width___ exp.time_
  2 omega  -71.00   16.00   1.0000   15.0000
omega____ theta____ kappa____ phi______ frames
    -      -23.0000  -72.0000  150.0000 87

#__ type_ start__ end____ width___ exp.time_
  3 omega  -72.00    7.00   1.0000   15.0000
omega____ theta____ kappa____ phi______ frames
    -      -23.0000  -72.0000   30.0000 79

#__ type_ start__ end____ width___ exp.time_
  4 omega  -34.00   67.00   1.0000   15.0000
omega____ theta____ kappa____ phi______ frames
    -      -23.0000   72.0000  -90.0000 101

#__ type_ start__ end____ width___ exp.time_
  5 omega  -61.00  -14.00   1.0000   15.0000
omega____ theta____ kappa____ phi______ frames
    -      -23.0000  -72.0000  -30.0000 47

#__ type_ start__ end____ width___ exp.time_
  6 omega -113.00   67.00   1.0000   15.0000
omega____ theta____ kappa____ phi______ frames
    -      -23.0000    0.0000  -30.0000 180

#__ type_ start__ end____ width___ exp.time_
  7 omega  -70.00   16.00   1.0000   15.0000
omega____ theta____ kappa____ phi______ frames
    -      -23.0000  -72.0000  120.0000 86

#__ type_ start__ end____ width___ exp.time_
  8 omega  -60.00   16.00   1.0000   15.0000
omega____ theta____ kappa____ phi______ frames
    -      -23.0000  -72.0000  -60.0000 76

#__ type_ start__ end____ width___ exp.time_
  9 omega  -35.00   60.00   1.0000   15.0000
omega____ theta____ kappa____ phi______ frames
    -      -23.0000   72.0000 -120.0000 95
;
_diffrn_measurement_device       'four-circle \k diffractometer'
_diffrn_measurement_device_type  
'dtrek-CrysAlisPro-abstract goniometer imported rigaku-d*trek images'
_diffrn_measurement_device_type2 'Rigaku AFC12 (Right)'
_diffrn_measurement_method       '\w scans'
_diffrn_measurement_specimen_support 'MiTeGen MicroMesh'
_diffrn_orient_matrix_UB_11      0.0392932000
_diffrn_orient_matrix_UB_12      0.0166107000
_diffrn_orient_matrix_UB_13      -0.0420477000
_diffrn_orient_matrix_UB_21      -0.0363516000
_diffrn_orient_matrix_UB_22      -0.0417366000
_diffrn_orient_matrix_UB_23      -0.0159510000
_diffrn_orient_matrix_UB_31      -0.0657005000
_diffrn_orient_matrix_UB_32      0.0679921000
_diffrn_orient_matrix_UB_33      -0.0044742000
_diffrn_radiation_collimation    0.3
_diffrn_radiation_monochromator  'Confocal mirrors, HF Varimax'
_diffrn_radiation_probe          x-ray
_diffrn_radiation_type           MoK\a
_diffrn_radiation_wavelength     0.71073
_diffrn_source                   'Rotating Anode'
_diffrn_source_current           55.0
_diffrn_source_power             2.475
_diffrn_source_target            Mo
_diffrn_source_type              'Rotating Anode'
_diffrn_source_voltage           45.0
_reflns_Friedel_coverage         0.000
_reflns_Friedel_fraction_full    .
_reflns_Friedel_fraction_max     .
_reflns_number_gt                4106
_reflns_number_total             7668
_reflns_odcompleteness_completeness 92.04
_reflns_odcompleteness_iscentric 1
_reflns_odcompleteness_theta     32.55
_reflns_special_details          
;
 Reflections were merged by SHELXL according to the crystal
 class for the calculation of statistics and refinement.
 
 _reflns_Friedel_fraction is defined as the number of unique
 Friedel pairs measured divided by the number that would be
 possible theoretically, ignoring centric projections and
 systematic absences.
;
_reflns_threshold_expression     'I > 2\s(I)'
_computing_cell_refinement       
'CrysAlisPro, Agilent Technologies, Version 1.171.37.31 (release 14-01-2014 CrysAlis171 .NET) (compiled Jan 14 2014,18:38:05)'
_computing_data_collection       'CrystalClear-SM Expert 3.1 b27 (Rigaku, 2013)'
_computing_data_reduction        
'CrysAlisPro, Agilent Technologies, Version 1.171.37.31 (release 14-01-2014 CrysAlis171 .NET) (compiled Jan 14 2014,18:38:05)'
_computing_molecular_graphics    'Olex2 (Dolomanov et al., 2009)'
_computing_publication_material  'Olex2 (Dolomanov et al., 2009)'
_computing_structure_refinement  'ShelXL (Sheldrick, 2008)'
_computing_structure_solution    'ShelXT (Sheldrick, 2015)'
_refine_diff_density_max         0.498
_refine_diff_density_min         -0.678
_refine_diff_density_rms         0.078
_refine_ls_extinction_coef       .
_refine_ls_extinction_method     none
_refine_ls_goodness_of_fit_ref   1.034
_refine_ls_hydrogen_treatment    mixed
_refine_ls_matrix_type           full
_refine_ls_number_parameters     358
_refine_ls_number_reflns         7668
_refine_ls_number_restraints     0
_refine_ls_R_factor_all          0.1711
_refine_ls_R_factor_gt           0.0878
_refine_ls_restrained_S_all      1.034
_refine_ls_shift/su_max          0.000
_refine_ls_shift/su_mean         0.000
_refine_ls_structure_factor_coef Fsqd
_refine_ls_weighting_details     
'w=1/[\s^2^(Fo^2^)+(0.0871P)^2^+0.5262P] where P=(Fo^2^+2Fc^2^)/3'
_refine_ls_weighting_scheme      calc
_refine_ls_wR_factor_gt          0.1784
_refine_ls_wR_factor_ref         0.2178
_refine_special_details          ?
_olex2_refinement_description    
;
1. Fixed Uiso
 At 1.2 times of:
  All C(H) groups, All C(H,H) groups
 At 1.5 times of:
  All C(H,H,H) groups
2.a Secondary CH2 refined with riding coordinates:
 C13(H13A,H13B), C14(H14A,H14B), C15(H15A,H15B), C16(H16A,H16B)
2.b Aromatic/amide H refined with riding coordinates:
 C2(H2), C3(H3), C6(H6), C7(H7), C20(H20), C21(H21), C23(H23), C24(H24)
2.c Idealised Me refined as rotating group:
 C17(H17A,H17B,H17C), C1'(H1'A,H1'B,H1'C), C2'(H2'A,H2'B,H2'C)
;
_atom_sites_solution_hydrogens   mixed
_atom_sites_solution_primary     direct
_atom_sites_solution_secondary   ?
loop_
_atom_site_label
_atom_site_type_symbol
_atom_site_fract_x
_atom_site_fract_y
_atom_site_fract_z
_atom_site_U_iso_or_equiv
_atom_site_adp_type
_atom_site_occupancy
_atom_site_site_symmetry_order
_atom_site_calc_flag
_atom_site_refinement_flags_posn
_atom_site_refinement_flags_adp
_atom_site_refinement_flags_occupancy
_atom_site_disorder_assembly
_atom_site_disorder_group
F1 F -0.2615(3) 0.7097(2) 1.02145(14) 0.0584(7) Uani 1 1 d . . . . .
F2 F -0.3253(2) 0.9363(2) 0.95968(14) 0.0497(6) Uani 1 1 d . . . . .
F3 F -0.1507(3) 0.8661(4) 1.03623(16) 0.0773(8) Uani 1 1 d . . . . .
O1 O 1.2485(3) 0.3169(3) 0.27861(15) 0.0407(6) Uani 1 1 d . . . . .
O2 O 1.0336(3) 0.8246(2) 0.31617(14) 0.0354(5) Uani 1 1 d . . . . .
O3 O 0.3764(3) 0.8182(2) 0.64107(15) 0.0370(6) Uani 1 1 d . . . . .
N1 N 1.1432(3) 0.5695(3) 0.29932(16) 0.0297(6) Uani 1 1 d . . . . .
N2 N 0.5289(3) 0.5792(3) 0.59763(17) 0.0305(6) Uani 1 1 d . . . . .
N3 N 0.3127(3) 0.6044(3) 0.70527(18) 0.0319(6) Uani 1 1 d . . . . .
C1 C 0.8979(4) 0.6642(3) 0.40468(19) 0.0287(7) Uani 1 1 d . . . . .
C2 C 0.7815(4) 0.7822(4) 0.4465(2) 0.0305(7) Uani 1 1 d . . . . .
H2 H 0.7855 0.8813 0.4319 0.037 Uiso 1 1 calc R . . . .
C3 C 0.6565(4) 0.7582(3) 0.5107(2) 0.0299(7) Uani 1 1 d . . . . .
H3 H 0.5794 0.8407 0.5381 0.036 Uiso 1 1 calc R . . . .
C4 C 0.6478(4) 0.6112(3) 0.5332(2) 0.0287(7) Uani 1 1 d . . . . .
C5 C 0.7655(4) 0.3318(4) 0.5070(2) 0.0305(7) Uani 1 1 d . . . . .
C6 C 0.8811(4) 0.2150(4) 0.4646(2) 0.0338(7) Uani 1 1 d . . . . .
H6 H 0.8769 0.1157 0.4772 0.041 Uiso 1 1 calc R . . . .
C7 C 1.0057(4) 0.2430(4) 0.4024(2) 0.0325(7) Uani 1 1 d . . . . .
H7 H 1.0848 0.1628 0.3740 0.039 Uiso 1 1 calc R . . . .
C8 C 1.0106(4) 0.3911(3) 0.3833(2) 0.0292(7) Uani 1 1 d . . . . .
C9 C 0.8920(4) 0.5131(3) 0.42549(19) 0.0284(7) Uani 1 1 d . . . . .
C10 C 0.7664(4) 0.4839(3) 0.48998(19) 0.0279(6) Uani 1 1 d . . . . .
C11 C 1.0272(4) 0.6944(3) 0.3382(2) 0.0299(7) Uani 1 1 d . . . . .
C12 C 1.1427(4) 0.4186(4) 0.3168(2) 0.0319(7) Uani 1 1 d . . . . .
C13 C 1.2705(4) 0.5993(4) 0.2304(2) 0.0338(7) Uani 1 1 d . . . . .
H13A H 1.3655 0.5087 0.2270 0.041 Uiso 1 1 calc R . . . .
H13B H 1.2971 0.6831 0.2433 0.041 Uiso 1 1 calc R . . . .
C14 C 1.2195(4) 0.6401(4) 0.1453(2) 0.0342(7) Uani 1 1 d . . . . .
H14A H 1.1204 0.7263 0.1500 0.041 Uiso 1 1 calc R . . . .
H14B H 1.1992 0.5536 0.1309 0.041 Uiso 1 1 calc R . . . .
C15 C 1.3450(4) 0.6815(4) 0.0737(2) 0.0339(7) Uani 1 1 d . . . . .
H15A H 1.3556 0.7755 0.0847 0.041 Uiso 1 1 calc R . . . .
H15B H 1.4473 0.6006 0.0736 0.041 Uiso 1 1 calc R . . . .
C16 C 1.3044(4) 0.7034(4) -0.0132(2) 0.0381(8) Uani 1 1 d . . . . .
H16A H 1.2030 0.7855 -0.0133 0.046 Uiso 1 1 calc R . . . .
H16B H 1.2918 0.6101 -0.0236 0.046 Uiso 1 1 calc R . . . .
C17 C 1.4300(4) 0.7420(4) -0.0851(2) 0.0407(8) Uani 1 1 d . . . . .
H17A H 1.4028 0.7447 -0.1388 0.061 Uiso 1 1 calc GR . . . .
H17B H 1.5324 0.6651 -0.0830 0.061 Uiso 1 1 calc GR . . . .
H17C H 1.4342 0.8405 -0.0791 0.061 Uiso 1 1 calc GR . . . .
C18 C 0.4036(4) 0.6802(4) 0.6474(2) 0.0301(7) Uani 1 1 d . . . . .
C19 C 0.1814(4) 0.6668(4) 0.7685(2) 0.0310(7) Uani 1 1 d . . . . .
C20 C 0.1051(4) 0.8222(4) 0.7774(2) 0.0328(7) Uani 1 1 d . . . . .
H20 H 0.1387 0.8942 0.7379 0.039 Uiso 1 1 calc R . . . .
C21 C -0.0203(4) 0.8699(4) 0.8446(2) 0.0341(7) Uani 1 1 d . . . . .
H21 H -0.0706 0.9744 0.8505 0.041 Uiso 1 1 calc R . . . .
C22 C -0.0727(4) 0.7639(4) 0.9038(2) 0.0339(7) Uani 1 1 d . . . . .
C23 C -0.0014(4) 0.6096(4) 0.8939(2) 0.0338(7) Uani 1 1 d . . . . .
H23 H -0.0389 0.5385 0.9321 0.041 Uiso 1 1 calc R . . . .
C24 C 0.1256(4) 0.5602(4) 0.8273(2) 0.0324(7) Uani 1 1 d . . . . .
H24 H 0.1746 0.4556 0.8214 0.039 Uiso 1 1 calc R . . . .
C25 C -0.2011(4) 0.8186(4) 0.9789(2) 0.0392(8) Uani 1 1 d . . . . .
H2N H 0.541(3) 0.482(3) 0.6068(17) 0.013(7) Uiso 1 1 d . . . . .
H3N H 0.353(4) 0.508(4) 0.705(2) 0.033(9) Uiso 1 1 d . . . . .
H5 H 0.689(4) 0.312(4) 0.550(2) 0.031(9) Uiso 1 1 d . . . . .
S1' S 0.50992(11) 0.12268(9) 0.68236(5) 0.0347(2) Uani 1 1 d . . . . .
O1' O 0.4741(3) 0.2939(2) 0.67733(15) 0.0369(6) Uani 1 1 d . . . . .
C1' C 0.6463(4) 0.0398(4) 0.7519(2) 0.0412(8) Uani 1 1 d . . . . .
H1'A H 0.7461 0.0556 0.7257 0.062 Uiso 1 1 calc GR . . . .
H1'B H 0.6632 -0.0683 0.7632 0.062 Uiso 1 1 calc GR . . . .
H1'C H 0.6033 0.0874 0.8044 0.062 Uiso 1 1 calc GR . . . .
C2' C 0.3429(4) 0.0850(4) 0.7519(2) 0.0409(8) Uani 1 1 d . . . . .
H2'A H 0.3237 0.1262 0.8051 0.061 Uiso 1 1 calc GR . . . .
H2'B H 0.3640 -0.0239 0.7615 0.061 Uiso 1 1 calc GR . . . .
H2'C H 0.2506 0.1323 0.7266 0.061 Uiso 1 1 calc GR . . . .

loop_
_atom_site_aniso_label
_atom_site_aniso_U_11
_atom_site_aniso_U_22
_atom_site_aniso_U_33
_atom_site_aniso_U_23
_atom_site_aniso_U_13
_atom_site_aniso_U_12
F1 0.0550(14) 0.0425(12) 0.0637(14) 0.0056(10) 0.0139(11) -0.0215(11)
F2 0.0409(12) 0.0389(12) 0.0595(14) 0.0017(10) 0.0020(10) -0.0127(10)
F3 0.0525(15) 0.138(3) 0.0575(15) -0.0448(16) 0.0017(12) -0.0425(16)
O1 0.0423(14) 0.0345(13) 0.0501(14) -0.0074(11) 0.0024(12) -0.0248(12)
O2 0.0379(13) 0.0283(11) 0.0468(13) 0.0031(10) -0.0053(10) -0.0242(10)
O3 0.0360(13) 0.0275(12) 0.0522(14) -0.0019(10) -0.0010(11) -0.0222(10)
N1 0.0320(14) 0.0265(13) 0.0366(14) -0.0005(11) -0.0039(11) -0.0198(11)
N2 0.0324(15) 0.0240(14) 0.0402(15) 0.0009(11) -0.0050(12) -0.0186(12)
N3 0.0322(15) 0.0247(14) 0.0429(16) -0.0004(12) -0.0028(12) -0.0188(12)
C1 0.0298(17) 0.0281(16) 0.0363(17) 0.0019(13) -0.0094(13) -0.0198(13)
C2 0.0363(18) 0.0268(15) 0.0375(17) 0.0020(13) -0.0100(14) -0.0217(14)
C3 0.0320(17) 0.0252(15) 0.0374(17) -0.0011(13) -0.0062(14) -0.0166(13)
C4 0.0276(16) 0.0285(16) 0.0369(17) -0.0001(13) -0.0077(13) -0.0181(13)
C5 0.0325(17) 0.0281(16) 0.0386(17) 0.0012(13) -0.0078(14) -0.0207(14)
C6 0.0394(19) 0.0298(16) 0.0411(18) 0.0055(14) -0.0099(15) -0.0248(15)
C7 0.0347(18) 0.0258(16) 0.0438(18) -0.0014(13) -0.0092(15) -0.0183(14)
C8 0.0286(16) 0.0301(16) 0.0359(16) 0.0012(13) -0.0087(13) -0.0185(13)
C9 0.0293(16) 0.0294(16) 0.0357(16) 0.0016(13) -0.0096(13) -0.0209(13)
C10 0.0278(16) 0.0283(16) 0.0352(16) 0.0018(13) -0.0091(13) -0.0187(13)
C11 0.0303(17) 0.0295(16) 0.0371(17) 0.0029(13) -0.0095(14) -0.0193(14)
C12 0.0309(17) 0.0333(17) 0.0396(18) -0.0028(14) -0.0069(14) -0.0207(15)
C13 0.0339(18) 0.0347(17) 0.0418(18) -0.0005(14) -0.0043(14) -0.0256(15)
C14 0.0345(18) 0.0361(18) 0.0404(18) -0.0028(14) -0.0062(14) -0.0228(15)
C15 0.0355(18) 0.0343(17) 0.0409(18) 0.0000(14) -0.0056(15) -0.0252(15)
C16 0.042(2) 0.0403(19) 0.0399(19) 0.0008(15) -0.0085(16) -0.0255(16)
C17 0.050(2) 0.0359(19) 0.0427(19) -0.0018(15) -0.0051(17) -0.0259(17)
C18 0.0271(16) 0.0278(16) 0.0411(18) 0.0022(13) -0.0081(14) -0.0174(13)
C19 0.0315(17) 0.0308(17) 0.0384(17) 0.0020(13) -0.0083(14) -0.0208(14)
C20 0.0335(18) 0.0317(17) 0.0420(18) 0.0018(14) -0.0087(15) -0.0230(14)
C21 0.0330(18) 0.0302(17) 0.0458(19) -0.0001(14) -0.0088(15) -0.0193(14)
C22 0.0329(18) 0.0366(18) 0.0401(18) 0.0030(14) -0.0103(14) -0.0217(15)
C23 0.0375(18) 0.0383(18) 0.0354(17) 0.0052(14) -0.0094(14) -0.0267(15)
C24 0.0375(18) 0.0300(16) 0.0397(18) -0.0004(13) -0.0088(15) -0.0237(15)
C25 0.0356(19) 0.043(2) 0.045(2) 0.0019(16) -0.0080(16) -0.0222(16)
S1' 0.0439(5) 0.0278(4) 0.0409(5) -0.0011(3) -0.0068(4) -0.0239(4)
O1' 0.0393(13) 0.0246(11) 0.0511(14) 0.0022(10) -0.0069(11) -0.0198(10)
C1' 0.0382(19) 0.0296(17) 0.063(2) -0.0032(16) -0.0108(17) -0.0196(15)
C2' 0.042(2) 0.0401(19) 0.051(2) 0.0088(16) -0.0142(17) -0.0293(17)

_geom_special_details            
;
 All esds (except the esd in the dihedral angle between two l.s. planes)
 are estimated using the full covariance matrix.  The cell esds are taken
 into account individually in the estimation of esds in distances, angles
 and torsion angles; correlations between esds in cell parameters are only
 used when they are defined by crystal symmetry.  An approximate (isotropic)
 treatment of cell esds is used for estimating esds involving l.s. planes.
;
loop_
_geom_bond_atom_site_label_1
_geom_bond_atom_site_label_2
_geom_bond_distance
_geom_bond_site_symmetry_2
_geom_bond_publ_flag
F1 C25 1.341(4) . ?
F2 C25 1.328(4) . ?
F3 C25 1.337(4) . ?
O1 C12 1.214(4) . ?
O2 C11 1.229(3) . ?
O3 C18 1.216(3) . ?
N1 C11 1.387(4) . ?
N1 C12 1.395(4) . ?
N1 C13 1.473(4) . ?
N2 C4 1.391(4) . ?
N2 C18 1.375(4) . ?
N2 H2N 0.87(3) . ?
N3 C18 1.375(4) . ?
N3 C19 1.390(4) . ?
N3 H3N 0.84(3) . ?
C1 C2 1.368(5) . ?
C1 C9 1.415(4) . ?
C1 C11 1.468(4) . ?
C2 H2 0.9300 . ?
C2 C3 1.400(4) . ?
C3 H3 0.9300 . ?
C3 C4 1.389(4) . ?
C4 C10 1.440(4) . ?
C5 C6 1.363(5) . ?
C5 C10 1.407(4) . ?
C5 H5 0.91(3) . ?
C6 H6 0.9300 . ?
C6 C7 1.395(4) . ?
C7 H7 0.9300 . ?
C7 C8 1.383(4) . ?
C8 C9 1.401(4) . ?
C8 C12 1.476(4) . ?
C9 C10 1.424(4) . ?
C13 H13A 0.9700 . ?
C13 H13B 0.9700 . ?
C13 C14 1.515(4) . ?
C14 H14A 0.9700 . ?
C14 H14B 0.9700 . ?
C14 C15 1.526(4) . ?
C15 H15A 0.9700 . ?
C15 H15B 0.9700 . ?
C15 C16 1.511(4) . ?
C16 H16A 0.9700 . ?
C16 H16B 0.9700 . ?
C16 C17 1.520(5) . ?
C17 H17A 0.9600 . ?
C17 H17B 0.9600 . ?
C17 H17C 0.9600 . ?
C19 C20 1.385(4) . ?
C19 C24 1.404(4) . ?
C20 H20 0.9300 . ?
C20 C21 1.374(5) . ?
C21 H21 0.9300 . ?
C21 C22 1.389(4) . ?
C22 C23 1.375(5) . ?
C22 C25 1.486(5) . ?
C23 H23 0.9300 . ?
C23 C24 1.378(5) . ?
C24 H24 0.9300 . ?
S1' O1' 1.509(2) . ?
S1' C1' 1.773(4) . ?
S1' C2' 1.771(3) . ?
C1' H1'A 0.9600 . ?
C1' H1'B 0.9600 . ?
C1' H1'C 0.9600 . ?
C2' H2'A 0.9600 . ?
C2' H2'B 0.9600 . ?
C2' H2'C 0.9600 . ?

loop_
_geom_angle_atom_site_label_1
_geom_angle_atom_site_label_2
_geom_angle_atom_site_label_3
_geom_angle
_geom_angle_site_symmetry_1
_geom_angle_site_symmetry_3
_geom_angle_publ_flag
C11 N1 C12 124.7(3) . . ?
C11 N1 C13 117.8(2) . . ?
C12 N1 C13 117.3(3) . . ?
C4 N2 H2N 113.1(19) . . ?
C18 N2 C4 128.1(3) . . ?
C18 N2 H2N 118.8(19) . . ?
C18 N3 C19 127.4(3) . . ?
C18 N3 H3N 113(2) . . ?
C19 N3 H3N 119(2) . . ?
C2 C1 C9 119.6(3) . . ?
C2 C1 C11 120.2(3) . . ?
C9 C1 C11 120.2(3) . . ?
C1 C2 H2 119.0 . . ?
C1 C2 C3 122.0(3) . . ?
C3 C2 H2 119.0 . . ?
C2 C3 H3 120.0 . . ?
C4 C3 C2 119.9(3) . . ?
C4 C3 H3 120.0 . . ?
N2 C4 C10 117.3(3) . . ?
C3 C4 N2 122.8(3) . . ?
C3 C4 C10 119.9(3) . . ?
C6 C5 C10 121.8(3) . . ?
C6 C5 H5 120(2) . . ?
C10 C5 H5 118(2) . . ?
C5 C6 H6 119.7 . . ?
C5 C6 C7 120.6(3) . . ?
C7 C6 H6 119.7 . . ?
C6 C7 H7 120.3 . . ?
C8 C7 C6 119.5(3) . . ?
C8 C7 H7 120.3 . . ?
C7 C8 C9 120.9(3) . . ?
C7 C8 C12 118.6(3) . . ?
C9 C8 C12 120.5(3) . . ?
C1 C9 C10 120.2(3) . . ?
C8 C9 C1 120.2(3) . . ?
C8 C9 C10 119.6(3) . . ?
C5 C10 C4 124.0(3) . . ?
C5 C10 C9 117.7(3) . . ?
C9 C10 C4 118.3(3) . . ?
O2 C11 N1 120.3(3) . . ?
O2 C11 C1 122.3(3) . . ?
N1 C11 C1 117.4(3) . . ?
O1 C12 N1 120.0(3) . . ?
O1 C12 C8 123.1(3) . . ?
N1 C12 C8 116.9(3) . . ?
N1 C13 H13A 109.3 . . ?
N1 C13 H13B 109.3 . . ?
N1 C13 C14 111.5(3) . . ?
H13A C13 H13B 108.0 . . ?
C14 C13 H13A 109.3 . . ?
C14 C13 H13B 109.3 . . ?
C13 C14 H14A 109.1 . . ?
C13 C14 H14B 109.1 . . ?
C13 C14 C15 112.5(3) . . ?
H14A C14 H14B 107.8 . . ?
C15 C14 H14A 109.1 . . ?
C15 C14 H14B 109.1 . . ?
C14 C15 H15A 109.0 . . ?
C14 C15 H15B 109.0 . . ?
H15A C15 H15B 107.8 . . ?
C16 C15 C14 112.9(3) . . ?
C16 C15 H15A 109.0 . . ?
C16 C15 H15B 109.0 . . ?
C15 C16 H16A 108.9 . . ?
C15 C16 H16B 108.9 . . ?
C15 C16 C17 113.4(3) . . ?
H16A C16 H16B 107.7 . . ?
C17 C16 H16A 108.9 . . ?
C17 C16 H16B 108.9 . . ?
C16 C17 H17A 109.5 . . ?
C16 C17 H17B 109.5 . . ?
C16 C17 H17C 109.5 . . ?
H17A C17 H17B 109.5 . . ?
H17A C17 H17C 109.5 . . ?
H17B C17 H17C 109.5 . . ?
O3 C18 N2 124.6(3) . . ?
O3 C18 N3 124.5(3) . . ?
N2 C18 N3 110.9(3) . . ?
N3 C19 C24 115.6(3) . . ?
C20 C19 N3 125.3(3) . . ?
C20 C19 C24 119.1(3) . . ?
C19 C20 H20 120.0 . . ?
C21 C20 C19 120.0(3) . . ?
C21 C20 H20 120.0 . . ?
C20 C21 H21 119.6 . . ?
C20 C21 C22 120.7(3) . . ?
C22 C21 H21 119.6 . . ?
C21 C22 C25 119.4(3) . . ?
C23 C22 C21 119.7(3) . . ?
C23 C22 C25 120.8(3) . . ?
C22 C23 H23 120.0 . . ?
C22 C23 C24 120.1(3) . . ?
C24 C23 H23 120.0 . . ?
C19 C24 H24 119.8 . . ?
C23 C24 C19 120.3(3) . . ?
C23 C24 H24 119.8 . . ?
F1 C25 C22 113.0(3) . . ?
F2 C25 F1 105.7(3) . . ?
F2 C25 F3 105.5(3) . . ?
F2 C25 C22 113.7(3) . . ?
F3 C25 F1 105.6(3) . . ?
F3 C25 C22 112.6(3) . . ?
O1' S1' C1' 105.78(15) . . ?
O1' S1' C2' 106.15(16) . . ?
C2' S1' C1' 97.10(17) . . ?
S1' C1' H1'A 109.5 . . ?
S1' C1' H1'B 109.5 . . ?
S1' C1' H1'C 109.5 . . ?
H1'A C1' H1'B 109.5 . . ?
H1'A C1' H1'C 109.5 . . ?
H1'B C1' H1'C 109.5 . . ?
S1' C2' H2'A 109.5 . . ?
S1' C2' H2'B 109.5 . . ?
S1' C2' H2'C 109.5 . . ?
H2'A C2' H2'B 109.5 . . ?
H2'A C2' H2'C 109.5 . . ?
H2'B C2' H2'C 109.5 . . ?

_shelx_SHELXL_version_number     2014/7
_iucr_refine_instructions_details 
;

    2015snb0001e_k.res created by SHELXL-2014/7

TITL 2015snb0001e_k_a.res in P-1
REM Old TITL 2015snb0001e_K in P-1 #2
REM SHELXT solution in P-1
REM R1 0.227, Rweak 0.019, Alpha 0.053, Orientation as input
REM Formula found by SHELXT: C27 N3 O7 Cl
CELL 0.71073 9.163266 9.36973 16.27254 80.0792 75.5924 68.8857
ZERR 2 0.0007 0.000711 0.00131 0.0066 0.0068 0.007
LATT 1
SFAC C H F N O S
UNIT 54 56 6 6 8 2
 
L.S. 4 0 0
PLAN  20
BOND $H
LIST 6
fmap 2 53
acta
SHEL 7 0.7
REM <olex2.extras>
REM <HklSrc "%.\\2015snb0001e_K.hkl">
REM </olex2.extras>
 
WGHT    0.087100    0.526200
FVAR       0.46418
F1    3   -0.261492    0.709670    1.021454    11.00000    0.05496    0.04253 =
         0.06368    0.00557    0.01386   -0.02153
F2    3   -0.325348    0.936298    0.959677    11.00000    0.04091    0.03889 =
         0.05952    0.00167    0.00203   -0.01266
F3    3   -0.150698    0.866055    1.036229    11.00000    0.05254    0.13774 =
         0.05748   -0.04479    0.00166   -0.04248
O1    5    1.248525    0.316907    0.278609    11.00000    0.04234    0.03445 =
         0.05009   -0.00736    0.00244   -0.02476
O2    5    1.033630    0.824552    0.316170    11.00000    0.03791    0.02828 =
         0.04685    0.00306   -0.00533   -0.02422
O3    5    0.376411    0.818196    0.641069    11.00000    0.03600    0.02751 =
         0.05223   -0.00191   -0.00102   -0.02218
N1    4    1.143245    0.569532    0.299319    11.00000    0.03199    0.02648 =
         0.03658   -0.00046   -0.00392   -0.01979
N2    4    0.528918    0.579164    0.597632    11.00000    0.03242    0.02401 =
         0.04017    0.00090   -0.00497   -0.01861
N3    4    0.312698    0.604374    0.705272    11.00000    0.03217    0.02470 =
         0.04292   -0.00037   -0.00281   -0.01879
C1    1    0.897854    0.664219    0.404680    11.00000    0.02976    0.02812 =
         0.03634    0.00189   -0.00939   -0.01978
C2    1    0.781504    0.782155    0.446522    11.00000    0.03631    0.02680 =
         0.03751    0.00200   -0.00999   -0.02171
AFIX  43
H2    2    0.785522    0.881295    0.431934    11.00000   -1.20000
AFIX   0
C3    1    0.656504    0.758201    0.510657    11.00000    0.03197    0.02524 =
         0.03745   -0.00106   -0.00619   -0.01665
AFIX  43
H3    2    0.579389    0.840671    0.538145    11.00000   -1.20000
AFIX   0
C4    1    0.647793    0.611167    0.533184    11.00000    0.02756    0.02855 =
         0.03694   -0.00015   -0.00774   -0.01814
C5    1    0.765486    0.331821    0.507045    11.00000    0.03255    0.02809 =
         0.03864    0.00122   -0.00781   -0.02066
C6    1    0.881123    0.214993    0.464611    11.00000    0.03936    0.02983 =
         0.04114    0.00553   -0.00988   -0.02477
AFIX  43
H6    2    0.876919    0.115722    0.477249    11.00000   -1.20000
AFIX   0
C7    1    1.005680    0.243005    0.402413    11.00000    0.03471    0.02583 =
         0.04382   -0.00136   -0.00921   -0.01826
AFIX  43
H7    2    1.084771    0.162766    0.373985    11.00000   -1.20000
AFIX   0
C8    1    1.010630    0.391102    0.383348    11.00000    0.02865    0.03009 =
         0.03588    0.00123   -0.00870   -0.01855
C9    1    0.892027    0.513091    0.425491    11.00000    0.02931    0.02942 =
         0.03574    0.00159   -0.00960   -0.02089
C10   1    0.766405    0.483905    0.489984    11.00000    0.02785    0.02831 =
         0.03520    0.00175   -0.00905   -0.01868
C11   1    1.027250    0.694395    0.338181    11.00000    0.03028    0.02946 =
         0.03705    0.00294   -0.00954   -0.01928
C12   1    1.142688    0.418598    0.316824    11.00000    0.03093    0.03332 =
         0.03956   -0.00279   -0.00693   -0.02071
C13   1    1.270509    0.599290    0.230405    11.00000    0.03386    0.03475 =
         0.04177   -0.00052   -0.00431   -0.02555
AFIX  23
H13A  2    1.365468    0.508689    0.227014    11.00000   -1.20000
H13B  2    1.297137    0.683093    0.243337    11.00000   -1.20000
AFIX   0
C14   1    1.219466    0.640059    0.145272    11.00000    0.03447    0.03613 =
         0.04038   -0.00282   -0.00616   -0.02276
AFIX  23
H14A  2    1.120439    0.726326    0.150041    11.00000   -1.20000
H14B  2    1.199211    0.553553    0.130938    11.00000   -1.20000
AFIX   0
C15   1    1.345005    0.681494    0.073682    11.00000    0.03549    0.03433 =
         0.04092   -0.00004   -0.00562   -0.02516
AFIX  23
H15A  2    1.355609    0.775451    0.084666    11.00000   -1.20000
H15B  2    1.447287    0.600606    0.073634    11.00000   -1.20000
AFIX   0
C16   1    1.304433    0.703433   -0.013174    11.00000    0.04240    0.04026 =
         0.03990    0.00077   -0.00852   -0.02554
AFIX  23
H16A  2    1.202968    0.785483   -0.013298    11.00000   -1.20000
H16B  2    1.291799    0.610084   -0.023585    11.00000   -1.20000
AFIX   0
C17   1    1.430030    0.741968   -0.085133    11.00000    0.05010    0.03594 =
         0.04268   -0.00183   -0.00513   -0.02588
AFIX 137
H17A  2    1.402824    0.744704   -0.138804    11.00000   -1.50000
H17B  2    1.532442    0.665062   -0.082978    11.00000   -1.50000
H17C  2    1.434171    0.840482   -0.079079    11.00000   -1.50000
AFIX   0
C18   1    0.403574    0.680229    0.647391    11.00000    0.02706    0.02784 =
         0.04110    0.00218   -0.00809   -0.01745
C19   1    0.181448    0.666802    0.768541    11.00000    0.03150    0.03081 =
         0.03840    0.00203   -0.00835   -0.02079
C20   1    0.105088    0.822199    0.777423    11.00000    0.03353    0.03173 =
         0.04197    0.00183   -0.00865   -0.02299
AFIX  43
H20   2    0.138666    0.894226    0.737929    11.00000   -1.20000
AFIX   0
C21   1   -0.020315    0.869911    0.844616    11.00000    0.03301    0.03022 =
         0.04575   -0.00012   -0.00884   -0.01933
AFIX  43
H21   2   -0.070630    0.974361    0.850528    11.00000   -1.20000
AFIX   0
C22   1   -0.072736    0.763876    0.903788    11.00000    0.03289    0.03656 =
         0.04006    0.00301   -0.01028   -0.02168
C23   1   -0.001373    0.609609    0.893866    11.00000    0.03750    0.03829 =
         0.03543    0.00518   -0.00940   -0.02667
AFIX  43
H23   2   -0.038877    0.538513    0.932117    11.00000   -1.20000
AFIX   0
C24   1    0.125631    0.560167    0.827337    11.00000    0.03754    0.02998 =
         0.03971   -0.00040   -0.00878   -0.02375
AFIX  43
H24   2    0.174625    0.455618    0.821354    11.00000   -1.20000
AFIX   0
C25   1   -0.201143    0.818587    0.978906    11.00000    0.03558    0.04304 =
         0.04451    0.00190   -0.00798   -0.02224
H2N   2    0.540595    0.482073    0.606802    11.00000    0.01310
H3N   2    0.353314    0.508294    0.705303    11.00000    0.03261
H5    2    0.688607    0.311898    0.550139    11.00000    0.03133
 
S1'   6    0.509916    0.122681    0.682359    11.00000    0.04385    0.02777 =
         0.04088   -0.00109   -0.00675   -0.02390
O1'   5    0.474120    0.293935    0.677333    11.00000    0.03930    0.02461 =
         0.05107    0.00218   -0.00686   -0.01978
C1'   1    0.646251    0.039850    0.751860    11.00000    0.03821    0.02957 =
         0.06294   -0.00319   -0.01080   -0.01961
AFIX 137
H1'A  2    0.746080    0.055571    0.725660    11.00000   -1.50000
H1'B  2    0.663152   -0.068302    0.763167    11.00000   -1.50000
H1'C  2    0.603333    0.087437    0.804381    11.00000   -1.50000
AFIX   0
C2'   1    0.342928    0.084995    0.751872    11.00000    0.04235    0.04011 =
         0.05115    0.00882   -0.01418   -0.02931
AFIX 137
H2'A  2    0.323696    0.126160    0.805147    11.00000   -1.50000
H2'B  2    0.364004   -0.023939    0.761522    11.00000   -1.50000
H2'C  2    0.250558    0.132334    0.726631    11.00000   -1.50000
AFIX   0
HKLF 4
 
REM  2015snb0001e_k_a.res in P-1
REM R1 =  0.0878 for    4106 Fo > 4sig(Fo)  and  0.1711 for all    7668 data
REM    358 parameters refined using      0 restraints
 
END  
     
WGHT      0.0871      0.5262 

REM Highest difference peak  0.498,  deepest hole -0.678,  1-sigma level  0.078
Q1    1   0.6191  0.0788  0.6966  11.00000  0.05    0.50
Q2    1   0.8982  0.5819  0.4177  11.00000  0.05    0.36
Q3    1   0.5397  0.0818  0.7456  11.00000  0.05    0.34
Q4    1  -0.1327  0.7871  0.9371  11.00000  0.05    0.32
Q5    1   1.5784  0.6206 -0.1381  11.00000  0.05    0.32
Q6    1   0.8640  0.7297  0.4153  11.00000  0.05    0.30
Q7    1   1.2784  0.6186  0.1806  11.00000  0.05    0.29
Q8    1   0.5836  0.0579  0.8015  11.00000  0.05    0.28
Q9    1  -0.0624  0.7011  0.9027  11.00000  0.05    0.28
Q10   1   1.0077  0.3283  0.3888  11.00000  0.05    0.27
Q11   1   0.3662  0.3387  0.6550  11.00000  0.05    0.27
Q12   1  -0.0058  0.8822  0.7878  11.00000  0.05    0.26
Q13   1   1.1063  0.1649  0.3413  11.00000  0.05    0.26
Q14   1   1.4286  0.6595  0.0999  11.00000  0.05    0.26
Q15   1   1.3712  0.3354  0.2169  11.00000  0.05    0.26
Q16   1   0.0360  0.5993  0.8511  11.00000  0.05    0.25
Q17   1   0.2145  0.6559  0.7412  11.00000  0.05    0.25
Q18   1   0.1852  0.8094  0.7260  11.00000  0.05    0.25
Q19   1   0.9360  0.6570  0.3862  11.00000  0.05    0.25
Q20   1  -0.0656  0.7668  1.0377  11.00000  0.05    0.25

REM The information below was added by Olex2.
REM
REM R1 = 0.0878 for 4106 Fo > 4sig(Fo) and 0.1711 for all 32398 data
REM n/a parameters refined using n/a restraints
REM Highest difference peak 0.50, deepest hole -0.68
REM Mean Shift 0, Max Shift 0.000.

REM +++ Tabular Listing of Refinement Information +++
REM R1_all = 0.1711
REM R1_gt = 0.0878
REM wR_ref = 0.2178
REM GOOF = 1.034
REM Shift_max = 0.000
REM Shift_mean = 0
REM Reflections_all = 32398
REM Reflections_gt = 4106
REM Parameters = n/a
REM Hole = -0.68
REM Peak = 0.50
REM Flack = n/a

;
_olex2_date_sample_data_collection 2015-08-13
_olex2_date_sample_submission    2015-08-13
_olex2_exptl_crystal_mounting_method ?
_olex2_submission_special_instructions 'No special instructions were received'
